# Supplementary material for: Activation of cGAS-STING Signal to Inhibit the Proliferation of Bladder Cancer: The Immune Effect of Cisplatin
Source: Cells. 2022 Sep 27;11(19):3011. doi: 10.3390/cells11193011 (PMC9564335; doi:10.3390/cells11193011)
Supplement: Supplementary file 1 [file cells-11-03011-s001.zip]

Archive with 1 entries (1 files):
- cells-1894019-supplementary.pdf
